# Supplementary material for: Arid1a restrains Kras-dependent changes in acinar cell identity
Source: eLife. 2018 Jul 17;7:e35216. doi: 10.7554/eLife.35216 (PMC6050044; doi:10.7554/eLife.35216)
Supplement: Figure 2—source data 1. [file elife-35216-fig2-data1.xlsx]

## Sheet: Sheet1
Lesions / mm2
Genotype	Sample ID	ADM	PanIN 1	PanIN 2	IPMN
KC-Ren.713	40	0.0383491	0.0681762	0.000608716	0.011818
KC-Ren.713	41	0.0316532	0.0687847	0.00121743	0.0101453
KC-Ren.713	49	0.119308	0.0237398	0	0.00149784
KC-Ren.713	8	0.0547841	0.0742629	0	0.000666861
KC.A1A.6421	9	0.0353053	0.0840022	0.00121742	0.0019639
KC.A1A.6421	48	0.0340878	0.0614797	0	0.000907938
KC.A1A.6421	44	0.0176526	0.0986109	0	0.00457449
KC.A1A.6421	45	0.0231309	0.143046	0.00121742	0.000950613
KC.A1A.6421	69	0.016435	0.108349	0.00121741	nd
KC.A1A.1803	5	0.0140003	0.151568	0.00243483	0.0107678
KC.A1A.1803	6	0.0572183	0.0998277	0.00121741	0.00046588
KC.A1A.1803	7	0.0346962	0.0888709	0.00121741	0.000521389
