# Supplementary material for: Arid1a restrains Kras-dependent changes in acinar cell identity
Source: eLife. 2018 Jul 17;7:e35216. doi: 10.7554/eLife.35216 (PMC6050044; doi:10.7554/eLife.35216)
Supplement: Figure 3—figure supplement 2—source data 1. [file elife-35216-fig3-figsupp2-data1.xlsx]

## Sheet: Inflammation_Scores
C-Ren.713-PBS	C-A1A.6421-PBS	C-Ren.713-Cd2	C-A1A.6421-Cd2	C-Ren.713-Cd9	C-A1A.6421-Cd9
0	0	2	2	3	1
0	0	4	3	0	2
0	1	2	4	1	1
