# Supplementary material for: Arid1a restrains Kras-dependent changes in acinar cell identity
Source: eLife. 2018 Jul 17;7:e35216. doi: 10.7554/eLife.35216 (PMC6050044; doi:10.7554/eLife.35216)
Supplement: Figure 4—figure supplement 1—source data 1. [file elife-35216-fig4-figsupp1-data1.xlsx]

## Sheet: Sheet1
Mouse Reference #	Genotype	Condition	Total area analyzed (um2)	Totall area analyzed (mm2)	IPMN number	Lesion per mm2	ADM+PanIN Number	Lesion per mm2
16 080	KC-sh.6421	Dox from E7	25718894	25718.9	0	0	215	0.00835961
16 064	KC-sh.6421	Dox from E7	68811940	68811.9	13	0.000188921	215	0.00312446
16 065	KC-sh.6421	Dox from E7	32417155	32417.2	0	0	223	0.00687907
16 081	KC-sh.6421	Dox from p5	21720683	21720.7	0	0	169	0.0077806
16 089	KC-sh.6421	Dox from p5	26435708	26435.7	0	0	145	0.00548501
