# Supplementary material for: Arid1a restrains Kras-dependent changes in acinar cell identity
Source: eLife. 2018 Jul 17;7:e35216. doi: 10.7554/eLife.35216 (PMC6050044; doi:10.7554/eLife.35216)
Supplement: Figure 6—source data 1. [file elife-35216-fig6-data1.xlsx]

## Sheet: Sheet1
Sample Info		Relative mRNA levels (Fold to GL1 sample)
Genotype	Sample ID	Arid1a	Cel	Klk1	Agr2	Msln-2	Amy
KC.Ren.713	GL1	1	1	1	1	1	1
KC.Ren.713	GL4	1.11133	1.3567	2.20468	1.018	1.389	7.14558
KC.Ren.713	GL7	0.959057	1.08914	1.40602	0.825	1.117	3.028
KC.A1A.6421	GL2	0.139773	0.180324	0.157806	4.277	4.464	0.502125
KC.A1A.6421	GL5	0.209843	0.565354	0.670786	3.393	6.379	1.54465
KC.A1A.6421	GL8	0.358169	0.46661	0.543451	4.017	5.766	1.66423
KC.A1A.1803	GL3	0.428047	0.209602	0.0917917	3.808	6.475	1.0574
KC.A1A.1803	GL6	0.408624	0.698968	0.396509	3.381	6.987	1.32308
KC.A1A.1803	GL9	0.379064	0.309057	0.557375	3.193	6.175	2.1136
